# Supplementary material for: Fluctuating insect diversity, abundance and biomass across agricultural landscapes
Source: Sci Rep. 2022 Oct 21;12:17706. doi: 10.1038/s41598-022-20989-9 (PMC9587014; doi:10.1038/s41598-022-20989-9)
Supplement: Supplementary file 1 — Supplementary Information 1. [file 41598_2022_20989_MOESM1_ESM.xlsx]

## Sheet: Malaise traps
Table A1. Raw data used in the present study. The squared normalized sample day d2 refers to d2 = (d-m)2, where m is the mean annual sample day.
No	Study year	Study site	Agricultural practice	Distance from nearest woody plants [m]	Sample data	Sample day	Squared normalized sample day	Biomass	ln-biomass	BIN	OTU
1	2019	HaglHof05	Conventional -> organic	40	2019-04-24	101	7051.06	4.96	1.60141	268	325
2	2019	HaglHof08	Conventional -> organic	70	2019-04-24	101	7051.06	3.25	1.17865	176	211
3	2019	HaglHof04	Conventional -> organic	15	2019-04-24	101	7051.06	4.68	1.5433	253	303
4	2019	HaglHof07	Conventional -> organic	110	2019-04-24	101	7051.06	3.51	1.25562	168	199
5	2019	HaglHof06	Conventional -> organic	130	2019-04-24	101	7051.06	4.31	1.46094	203	239
6	2019	HaglHof03	Conventional -> organic	0	2019-04-24	101	7051.06	4.84	1.57691	333	391
7	2019	HaglHof02	Conventional -> organic	15	2019-04-24	101	7051.06	4.73	1.55393	246	285
8	2019	HaglHof01	Conventional -> organic	0	2019-04-24	101	7051.06	5.19	1.64673	403	457
9	2019	HaglHof08	Conventional -> organic	70	2019-05-17	125.5	3536.75	4.33	1.46557	172	211
10	2019	HaglHof02	Conventional -> organic	15	2019-05-17	125.5	3536.75	6.89	1.93007	285	337
11	2019	HaglHof07	Conventional -> organic	110	2019-05-17	125.5	3536.75	6.67	1.89762	170	201
12	2019	HaglHof05	Conventional -> organic	40	2019-05-17	125.5	3536.75	4.48	1.49962	213	250
13	2019	HaglHof06	Conventional -> organic	130	2019-05-17	125.5	3536.75	5.6	1.72277	188	220
14	2019	HaglHof04	Conventional -> organic	15	2019-05-17	125.5	3536.75	5.14	1.63705	222	259
15	2019	HaglHof03	Conventional -> organic	0	2019-05-17	125.5	3536.75	7.78	2.05156	304	348
16	2019	HaglHof01	Conventional -> organic	0	2019-05-17	125.5	3536.75	4.22	1.43984	346	387
17	2019	HaglHof08	Conventional -> organic	70	2019-05-30	143.5	1719.81	6.5	1.8718	203	243
18	2019	HaglHof07	Conventional -> organic	110	2019-05-30	143.5	1719.81	8.17	2.10047	222	265
19	2019	HaglHof05	Conventional -> organic	40	2019-05-30	143.5	1719.81	5.75	1.7492	219	260
20	2019	HaglHof03	Conventional -> organic	0	2019-05-30	143.5	1719.81	7.84	2.05924	423	491
21	2019	HaglHof04	Conventional -> organic	15	2019-05-30	143.5	1719.81	5.54	1.71199	267	308
22	2019	HaglHof02	Conventional -> organic	15	2019-05-30	143.5	1719.81	9.02	2.19944	294	339
23	2019	HaglHof06	Conventional -> organic	130	2019-05-30	143.5	1719.81	7.73	2.04511	190	213
24	2019	HaglHof01	Conventional -> organic	0	2019-05-30	143.5	1719.81	4.85	1.57898	366	410
25	2019	HaglHof05	Conventional -> organic	40	2019-06-09	155	898.236	12.07	2.49072	186	428
26	2019	HaglHof03	Conventional -> organic	0	2019-06-09	155	898.236	18.61	2.9237	267	595
27	2019	HaglHof01	Conventional -> organic	0	2019-06-09	155	898.236	13.04	2.56802	342	613
28	2019	HaglHof04	Conventional -> organic	15	2019-06-09	155	898.236	11.76	2.4647	219	391
29	2019	HaglHof08	Conventional -> organic	70	2019-06-09	155	898.236	6.04	1.7984	246	428
30	2019	HaglHof06	Conventional -> organic	130	2019-06-09	155	898.236	6.17	1.8197	309	526
31	2019	HaglHof02	Conventional -> organic	15	2019-06-09	155	898.236	14.44	2.67	335	535
32	2019	HaglHof07	Conventional -> organic	110	2019-06-09	155	898.236	9.51	2.25234	300	449
33	2019	HaglHof01	Conventional -> organic	0	2019-06-28	169.5	239.339	19.06	2.94759	281	598
34	2019	HaglHof07	Conventional -> organic	110	2019-06-28	169.5	239.339	25.69	3.2461	299	579
35	2019	HaglHof06	Conventional -> organic	130	2019-06-28	169.5	239.339	26.12	3.2627	289	535
36	2019	HaglHof04	Conventional -> organic	15	2019-06-28	169.5	239.339	15.93	2.7682	290	524
37	2019	HaglHof08	Conventional -> organic	70	2019-06-28	169.5	239.339	20.2	3.00568	262	428
38	2019	HaglHof05	Conventional -> organic	40	2019-06-28	169.5	239.339	17.85	2.882	379	609
39	2019	HaglHof02	Conventional -> organic	15	2019-06-28	169.5	239.339	32.61	3.48462	281	443
40	2019	HaglHof03	Conventional -> organic	0	2019-06-28	169.5	239.339	41.85	3.73409	345	514
41	2019	HaglHof06	Conventional -> organic	130	2019-07-07	183.5	2.16263	12.28	2.50797	261	626
42	2019	HaglHof08	Conventional -> organic	70	2019-07-07	183.5	2.16263	9.28	2.22786	229	539
43	2019	HaglHof07	Conventional -> organic	110	2019-07-07	183.5	2.16263	10.37	2.33892	271	605
44	2019	HaglHof02	Conventional -> organic	15	2019-07-07	183.5	2.16263	13.68	2.61593	298	588
45	2019	HaglHof05	Conventional -> organic	40	2019-07-07	183.5	2.16263	11.69	2.45873	278	525
46	2019	HaglHof03	Conventional -> organic	0	2019-07-07	183.5	2.16263	15.37	2.73242	406	752
47	2019	HaglHof01	Conventional -> organic	0	2019-07-07	183.5	2.16263	9.15	2.21375	419	744
48	2019	HaglHof04	Conventional -> organic	15	2019-07-07	183.5	2.16263	11.22	2.4177	342	603
49	2019	HaglHof07	Conventional -> organic	110	2019-07-27	198	169.766	9.51	2.25234	237	525
50	2019	HaglHof01	Conventional -> organic	0	2019-07-27	198	169.766	19.53	2.97195	296	654
51	2019	HaglHof06	Conventional -> organic	130	2019-07-27	198	169.766	15.12	2.71602	322	644
52	2019	HaglHof04	Conventional -> organic	15	2019-07-27	198	169.766	21.11	3.04975	297	559
53	2019	HaglHof08	Conventional -> organic	70	2019-07-27	198	169.766	8.61	2.15292	216	402
54	2019	HaglHof05	Conventional -> organic	40	2019-07-27	198	169.766	17.55	2.86505	309	571
55	2019	HaglHof02	Conventional -> organic	15	2019-07-27	198	169.766	31.6	3.45316	324	533
56	2019	HaglHof03	Conventional -> organic	0	2019-07-27	198	169.766	35.88	3.58018	422	640
57	2019	HaglHof08	Conventional -> organic	70	2019-08-13	216.5	994.104	8.63	2.15524	247	443
58	2019	HaglHof01	Conventional -> organic	0	2019-08-13	216.5	994.104	8.79	2.17361	360	593
59	2019	HaglHof07	Conventional -> organic	110	2019-08-13	216.5	994.104	6.57	1.88251	277	449
60	2019	HaglHof05	Conventional -> organic	40	2019-08-13	216.5	994.104	10.7	2.37024	287	459
61	2019	HaglHof03	Conventional -> organic	0	2019-08-13	216.5	994.104	16.17	2.78316	360	573
62	2019	HaglHof06	Conventional -> organic	130	2019-08-13	216.5	994.104	9.05	2.20276	278	439
63	2019	HaglHof04	Conventional -> organic	15	2019-08-13	216.5	994.104	8.97	2.19389	319	500
64	2019	HaglHof02	Conventional -> organic	15	2019-08-13	216.5	994.104	14.23	2.65535	319	482
65	2019	HaglHof05	Conventional -> organic	40	2019-09-01	234.5	2453.16	13.12	2.57414	342	561
66	2019	HaglHof01	Conventional -> organic	0	2019-09-01	234.5	2453.16	14.73	2.68989	336	543
67	2019	HaglHof08	Conventional -> organic	70	2019-09-01	234.5	2453.16	19.3	2.96011	221	357
68	2019	HaglHof03	Conventional -> organic	0	2019-09-01	234.5	2453.16	36.28	3.59127	408	651
69	2019	HaglHof06	Conventional -> organic	130	2019-09-01	234.5	2453.16	15.88	2.76506	335	534
70	2019	HaglHof07	Conventional -> organic	110	2019-09-01	234.5	2453.16	19.81	2.98619	319	499
71	2019	HaglHof02	Conventional -> organic	15	2019-09-01	234.5	2453.16	27.03	3.29695	394	582
72	2019	HaglHof04	Conventional -> organic	15	2019-09-01	234.5	2453.16	16.75	2.8184	367	533
73	2019	HaglHof07	Conventional -> organic	110	2019-10-14	265.5	6484.99	11.13	2.40964	231	350
74	2019	HaglHof08	Conventional -> organic	70	2019-10-14	265.5	6484.99	11.43	2.43624	203	291
75	2019	HaglHof02	Conventional -> organic	15	2019-10-14	265.5	6484.99	22.79	3.12632	261	351
76	2019	HaglHof06	Conventional -> organic	130	2019-10-14	265.5	6484.99	7.78	2.05156	173	231
77	2019	HaglHof04	Conventional -> organic	15	2019-10-14	265.5	6484.99	9.62	2.26384	295	388
78	2019	HaglHof05	Conventional -> organic	40	2019-10-14	265.5	6484.99	8.86	2.18155	323	406
79	2019	HaglHof03	Conventional -> organic	0	2019-10-14	265.5	6484.99	18.16	2.89922	252	310
80	2019	HaglHof01	Conventional -> organic	0	2019-10-14	265.5	6484.99	12.58	2.53211	373	447
81	2020	HaglHof08	Conventional -> organic	70	2020-05-08	111	5471.65	8.14	2.09679	262	426
82	2020	HaglHof02	Conventional -> organic	15	2020-05-08	111	5471.65	10.43	2.34469	344	550
83	2020	HaglHof05	Conventional -> organic	40	2020-05-08	111	5471.65	13.47	2.60046	330	515
84	2020	HaglHof03	Conventional -> organic	0	2020-05-08	111	5471.65	11.7	2.45959	443	689
85	2020	HaglHof07	Conventional -> organic	110	2020-05-08	111	5471.65	7.72	2.04381	278	428
86	2020	HaglHof04	Conventional -> organic	15	2020-05-08	111	5471.65	11.29	2.42392	349	537
87	2020	HaglHof06	Conventional -> organic	130	2020-05-08	111	5471.65	4.77	1.56235	258	379
88	2020	HaglHof01	Conventional -> organic	0	2020-05-08	111	5471.65	11.34	2.42834	514	605
89	2020	HaglHof05	Conventional -> organic	40	2020-06-03	142	1846.47	11.61	2.45187	522	813
90	2020	HaglHof08	Conventional -> organic	70	2020-06-03	142	1846.47	21.59	3.07223	425	649
91	2020	HaglHof07	Conventional -> organic	110	2020-06-03	142	1846.47	13.83	2.62684	423	632
92	2020	HaglHof04	Conventional -> organic	15	2020-06-03	142	1846.47	13.44	2.59824	533	790
93	2020	HaglHof03	Conventional -> organic	0	2020-06-03	142	1846.47	18.97	2.94286	673	976
94	2020	HaglHof01	Conventional -> organic	0	2020-06-03	142	1846.47	12.93	2.55955	639	926
95	2020	HaglHof06	Conventional -> organic	130	2020-06-03	142	1846.47	10.21	2.32337	345	422
96	2020	HaglHof02	Conventional -> organic	15	2020-06-03	142	1846.47	11.31	2.42569	482	561
97	2020	HaglHof05	Conventional -> organic	40	2020-06-30	168.5	271.28	18.87	2.93757	483	737
98	2020	HaglHof07	Conventional -> organic	110	2020-06-30	168.5	271.28	8.94	2.19054	488	740
99	2020	HaglHof04	Conventional -> organic	15	2020-06-30	168.5	271.28	37.93	3.63574	435	654
100	2020	HaglHof06	Conventional -> organic	130	2020-06-30	168.5	271.28	5.95	1.78339	415	614
101	2020	HaglHof03	Conventional -> organic	0	2020-06-30	168.5	271.28	36.51	3.59759	449	664
102	2020	HaglHof02	Conventional -> organic	15	2020-06-30	168.5	271.28	23.08	3.13897	578	853
103	2020	HaglHof08	Conventional -> organic	70	2020-06-30	168.5	271.28	11.71	2.46044	496	716
104	2020	HaglHof01	Conventional -> organic	0	2020-06-30	168.5	271.28	13.79	2.62394	607	867
105	2020	HaglHof06	Conventional -> organic	130	2020-07-26	195	100.589	11.79	2.46725	316	406
106	2020	HaglHof02	Conventional -> organic	15	2020-07-26	195	100.589	18.2	2.90142	492	628
107	2020	HaglHof07	Conventional -> organic	110	2020-07-26	195	100.589	18.82	2.93492	296	375
108	2020	HaglHof04	Conventional -> organic	15	2020-07-26	195	100.589	17.18	2.84375	515	643
109	2020	HaglHof03	Conventional -> organic	0	2020-07-26	195	100.589	21.8	3.08191	483	588
110	2020	HaglHof05	Conventional -> organic	40	2020-07-26	195	100.589	14.14	2.64901	364	438
111	2020	HaglHof08	Conventional -> organic	70	2020-07-26	195	100.589	18.23	2.90307	352	421
112	2020	HaglHof01	Conventional -> organic	0	2020-07-26	195	100.589	14.03	2.6412	463	537
113	2020	HaglHof02	Conventional -> organic	15	2020-08-18	219.5	1192.28	24.73	3.20802	440	564
114	2020	HaglHof04	Conventional -> organic	15	2020-08-18	219.5	1192.28	17.34	2.85302	430	525
115	2020	HaglHof06	Conventional -> organic	130	2020-08-18	219.5	1192.28	10.43	2.34469	274	334
116	2020	HaglHof08	Conventional -> organic	70	2020-08-18	219.5	1192.28	17.17	2.84316	283	344
117	2020	HaglHof05	Conventional -> organic	40	2020-08-18	219.5	1192.28	15.43	2.73631	196	233
118	2020	HaglHof03	Conventional -> organic	0	2020-08-18	219.5	1192.28	22.03	3.09241	225	266
119	2020	HaglHof01	Conventional -> organic	0	2020-08-18	219.5	1192.28	15.53	2.74277	267	302
120	2020	HaglHof07	Conventional -> organic	110	2020-08-18	219.5	1192.28	19.88	2.98971	171	190
121	2020	HaglHof06	Conventional -> organic	130	2020-09-13	244	3484.47	10.6956	2.36983	198	250
122	2020	HaglHof03	Conventional -> organic	0	2020-09-13	244	3484.47	16.2356	2.7872	318	399
123	2020	HaglHof08	Conventional -> organic	70	2020-09-13	244	3484.47	21.1256	3.05048	245	302
124	2020	HaglHof07	Conventional -> organic	110	2020-09-13	244	3484.47	19.6356	2.97734	152	187
125	2020	HaglHof05	Conventional -> organic	40	2020-09-13	244	3484.47	17.7556	2.8767	253	310
126	2020	HaglHof01	Conventional -> organic	0	2020-09-13	244	3484.47	11.2656	2.42175	329	399
127	2020	HaglHof02	Conventional -> organic	15	2020-09-13	244	3484.47	20.6956	3.02992	237	285
128	2020	HaglHof04	Conventional -> organic	15	2020-09-13	244	3484.47	18.4956	2.91753	266	315
129	2020	HaglHof06	Conventional -> organic	130	2020-10-13	272	7574.12	4.57556	1.52073	156	250
130	2020	HaglHof07	Conventional -> organic	110	2020-10-13	272	7574.12	6.83556	1.92214	170	225
131	2020	HaglHof08	Conventional -> organic	70	2020-10-13	272	7574.12	7.57556	2.02493	179	230
132	2020	HaglHof02	Conventional -> organic	15	2020-10-13	272	7574.12	6.39556	1.8556	279	347
133	2020	HaglHof03	Conventional -> organic	0	2020-10-13	272	7574.12	8.19556	2.10359	291	360
134	2020	HaglHof05	Conventional -> organic	40	2020-10-13	272	7574.12	3.73556	1.3179	222	266
135	2020	HaglHof01	Conventional -> organic	0	2020-10-13	272	7574.12	4.95556	1.60051	230	275
136	2020	HaglHof04	Conventional -> organic	15	2020-10-13	272	7574.12	6.05556	1.80098	273	322
137	2019	ReimHof03	Conventional	100	2019-04-24	101	7051.06	4.53	1.51072	253	308
138	2019	ReimHof04	Conventional	100	2019-04-24	101	7051.06	5.61	1.72455	209	247
139	2019	ReimHof02	Conventional	15	2019-04-24	101	7051.06	7.52	2.01757	287	338
140	2019	ReimHof01	Conventional	0	2019-04-24	101	7051.06	4.4	1.4816	333	387
141	2019	ReimHof03	Conventional	100	2019-05-17	125.5	3536.75	5.18	1.64481	215	262
142	2019	ReimHof04	Conventional	100	2019-05-17	125.5	3536.75	10.57	2.35802	183	222
143	2019	ReimHof02	Conventional	15	2019-05-17	125.5	3536.75	4.95	1.59939	374	450
144	2019	ReimHof01	Conventional	0	2019-05-17	125.5	3536.75	2.77	1.01885	326	369
145	2019	ReimHof04	Conventional	100	2019-05-30	143.5	1719.81	7.26	1.98238	226	276
146	2019	ReimHof03	Conventional	100	2019-05-30	143.5	1719.81	6.32	1.84372	249	301
147	2019	ReimHof01	Conventional	0	2019-05-30	143.5	1719.81	3.48	1.24703	383	442
148	2019	ReimHof02	Conventional	15	2019-05-30	143.5	1719.81	7.84	2.05924	407	466
149	2019	ReimHof02	Conventional	15	2019-06-09	155	898.236	20.85	3.03735	227	560
150	2019	ReimHof03	Conventional	100	2019-06-09	155	898.236	6.59	1.88555	159	319
151	2019	ReimHof04	Conventional	100	2019-06-09	155	898.236	10.69	2.36931	180	360
152	2019	ReimHof01	Conventional	0	2019-06-09	155	898.236	7.48	2.01223	246	445
153	2019	ReimHof03	Conventional	100	2019-06-28	169.5	239.339	13.24	2.58324	175	430
154	2019	ReimHof01	Conventional	0	2019-06-28	169.5	239.339	14.74	2.69056	253	545
155	2019	ReimHof04	Conventional	100	2019-06-28	169.5	239.339	25.4	3.23475	285	459
156	2019	ReimHof02	Conventional	15	2019-06-28	169.5	239.339	22.38	3.10817	335	526
157	2019	ReimHof03	Conventional	100	2019-07-07	183.5	2.16263	5.41	1.68825	161	420
158	2019	ReimHof01	Conventional	0	2019-07-07	183.5	2.16263	7.59	2.02683	199	486
159	2019	ReimHof02	Conventional	15	2019-07-07	183.5	2.16263	15.22	2.72261	308	603
160	2019	ReimHof04	Conventional	100	2019-07-07	183.5	2.16263	10.77	2.37676	253	462
161	2019	ReimHof01	Conventional	0	2019-07-27	198	169.766	10.47	2.34851	156	429
162	2019	ReimHof04	Conventional	100	2019-07-27	198	169.766	18.48	2.91669	173	389
163	2019	ReimHof03	Conventional	100	2019-07-27	198	169.766	10.39	2.34084	251	484
164	2019	ReimHof02	Conventional	15	2019-07-27	198	169.766	27.34	3.30835	317	590
165	2019	ReimHof03	Conventional	100	2019-08-13	216.5	994.104	11.47	2.43973	218	584
166	2019	ReimHof01	Conventional	0	2019-08-13	216.5	994.104	6.82	1.91986	216	537
167	2019	ReimHof04	Conventional	100	2019-08-13	216.5	994.104	10.75	2.37491	232	566
168	2019	ReimHof02	Conventional	15	2019-08-13	216.5	994.104	10.23	2.32532	282	564
169	2019	ReimHof03	Conventional	100	2019-09-01	234.5	2453.16	22.4	3.10906	268	323
170	2019	ReimHof01	Conventional	0	2019-09-01	234.5	2453.16	7.46	2.00956	283	340
171	2019	ReimHof04	Conventional	100	2019-09-01	234.5	2453.16	23.44	3.15444	288	345
172	2019	ReimHof02	Conventional	15	2019-09-01	234.5	2453.16	25.91	3.25463	225	266
173	2019	ReimHof02	Conventional	15	2019-10-14	265.5	6484.99	23.91	3.1743	299	368
174	2019	ReimHof01	Conventional	0	2019-10-14	265.5	6484.99	5.97	1.78675	350	423
175	2019	ReimHof04	Conventional	100	2019-10-14	265.5	6484.99	5.98	1.78842	267	322
176	2019	ReimHof03	Conventional	100	2019-10-14	265.5	6484.99	7.79	2.05284	301	362
177	2020	ReimHof02	Conventional	15	2020-05-08	111	5471.65	7.23	1.97824	400	616
178	2020	ReimHof03	Conventional	100	2020-05-08	111	5471.65	12.55	2.52972	233	358
179	2020	ReimHof04	Conventional	100	2020-05-08	111	5471.65	18.88	2.9381	221	332
180	2020	ReimHof01	Conventional	0	2020-05-08	111	5471.65	7.04	1.95161	391	582
181	2020	ReimHof03	Conventional	100	2020-06-03	142	1846.47	13.21	2.58097	421	693
182	2020	ReimHof04	Conventional	100	2020-06-03	142	1846.47	13.21	2.58097	422	656
183	2020	ReimHof01	Conventional	0	2020-06-03	142	1846.47	16.35	2.79423	428	496
184	2020	ReimHof02	Conventional	15	2020-06-03	142	1846.47	45.91	3.82668	442	510
185	2020	ReimHof04	Conventional	100	2020-06-30	168.5	271.28	13.18	2.5787	326	532
186	2020	ReimHof03	Conventional	100	2020-06-30	168.5	271.28	19.79	2.98518	301	483
187	2020	ReimHof01	Conventional	0	2020-06-30	168.5	271.28	8.42	2.13061	502	737
188	2020	ReimHof02	Conventional	15	2020-06-30	168.5	271.28	8.6	2.15176	504	724
189	2020	ReimHof03	Conventional	100	2020-07-26	195	100.589	20.13	3.00221	438	562
190	2020	ReimHof04	Conventional	100	2020-07-26	195	100.589	22.98	3.13462	339	431
191	2020	ReimHof02	Conventional	15	2020-07-26	195	100.589	15.02	2.70938	423	512
192	2020	ReimHof01	Conventional	0	2020-07-26	195	100.589	9.63	2.26488	435	518
193	2020	ReimHof04	Conventional	100	2020-08-18	219.5	1192.28	19.5	2.97041	428	540
194	2020	ReimHof02	Conventional	15	2020-08-18	219.5	1192.28	9.4	2.24071	330	409
195	2020	ReimHof03	Conventional	100	2020-08-18	219.5	1192.28	21.03	3.04595	227	266
196	2020	ReimHof01	Conventional	0	2020-08-18	219.5	1192.28	6.05	1.80006	240	277
197	2020	ReimHof04	Conventional	100	2020-09-13	244	3484.47	10.6156	2.36232	334	428
198	2020	ReimHof01	Conventional	0	2020-09-13	244	3484.47	8.44556	2.13364	259	325
199	2020	ReimHof03	Conventional	100	2020-09-13	244	3484.47	19.0656	2.94788	321	396
200	2020	ReimHof02	Conventional	15	2020-09-13	244	3484.47	9.20556	2.21981	176	198
201	2020	ReimHof02	Conventional	15	2020-10-13	272	7574.12	5.64556	1.73087	207	264
202	2020	ReimHof04	Conventional	100	2020-10-13	272	7574.12	5.72556	1.74494	250	309
203	2020	ReimHof03	Conventional	100	2020-10-13	272	7574.12	8.27556	2.11331	231	278
204	2020	ReimHof01	Conventional	0	2020-10-13	272	7574.12	3.42556	1.23126	241	284
205	2019	E-Hof04	Organic	15	2019-04-24	101	7051.06	11.1	2.40695	246	306
206	2019	E-Hof05	Organic	50	2019-04-24	101	7051.06	7.64	2.0334	240	291
207	2019	E-Hof07	Organic	100	2019-04-24	101	7051.06	2.51	0.920283	153	182
208	2019	E-Hof06	Organic	110	2019-04-24	101	7051.06	4.07	1.40364	138	162
209	2019	E-Hof03	Organic	0	2019-04-24	101	7051.06	6.43	1.86097	384	449
210	2019	E-Hof02	Organic	15	2019-04-24	101	7051.06	8.05	2.08567	357	416
211	2019	E-Hof08	Organic	80	2019-04-24	101	7051.06	2.48	0.908259	168	195
212	2019	E-Hof01	Organic	0	2019-04-24	101	7051.06	23.58	3.1604	244	272
213	2019	E-Hof08	Organic	80	2019-05-17	125.5	3536.75	5.04	1.61741	148	177
214	2019	E-Hof05	Organic	50	2019-05-17	125.5	3536.75	5.84	1.76473	153	176
215	2019	E-Hof07	Organic	100	2019-05-17	125.5	3536.75	2.71	0.996949	128	147
216	2019	E-Hof02	Organic	15	2019-05-17	125.5	3536.75	10.08	2.31055	288	330
217	2019	E-Hof06	Organic	110	2019-05-17	125.5	3536.75	3.67	1.30019	144	165
218	2019	E-Hof04	Organic	15	2019-05-17	125.5	3536.75	7.79	2.05284	221	253
219	2019	E-Hof01	Organic	0	2019-05-17	125.5	3536.75	13.26	2.58475	334	382
220	2019	E-Hof03	Organic	0	2019-05-17	125.5	3536.75	9.22	2.22138	363	412
221	2019	E-Hof07	Organic	100	2019-05-30	143.5	1719.81	3.76	1.32442	249	310
222	2019	E-Hof06	Organic	110	2019-05-30	143.5	1719.81	5.4	1.6864	237	295
223	2019	E-Hof08	Organic	80	2019-05-30	143.5	1719.81	5.95	1.78339	209	249
224	2019	E-Hof02	Organic	15	2019-05-30	143.5	1719.81	11.05	2.40243	257	298
225	2019	E-Hof05	Organic	50	2019-05-30	143.5	1719.81	7.56	2.02287	250	287
226	2019	E-Hof03	Organic	0	2019-05-30	143.5	1719.81	9.57	2.25863	348	396
227	2019	E-Hof04	Organic	15	2019-05-30	143.5	1719.81	11.71	2.46044	191	212
228	2019	E-Hof01	Organic	0	2019-05-30	143.5	1719.81	19.39	2.96476	314	347
229	2019	E-Hof06	Organic	110	2019-06-09	155	898.236	8.59	2.1506	164	390
230	2019	E-Hof01	Organic	0	2019-06-09	155	898.236	49.21	3.8961	207	462
231	2019	E-Hof07	Organic	100	2019-06-09	155	898.236	6.47	1.86718	161	329
232	2019	E-Hof08	Organic	80	2019-06-09	155	898.236	6.87	1.92716	168	328
233	2019	E-Hof05	Organic	50	2019-06-09	155	898.236	9.83	2.28544	196	375
234	2019	E-Hof03	Organic	0	2019-06-09	155	898.236	16.35	2.79423	262	462
235	2019	E-Hof04	Organic	15	2019-06-09	155	898.236	15.21	2.72195	266	428
236	2019	E-Hof02	Organic	15	2019-06-09	155	898.236	9.33	2.23324	303	476
237	2019	E-Hof03	Organic	0	2019-06-28	169.5	239.339	25.49	3.23829	256	637
238	2019	E-Hof01	Organic	0	2019-06-28	169.5	239.339	52.32	3.95738	247	583
239	2019	E-Hof06	Organic	110	2019-06-28	169.5	239.339	29.58	3.3871	231	496
240	2019	E-Hof08	Organic	80	2019-06-28	169.5	239.339	14.69	2.68717	256	515
241	2019	E-Hof05	Organic	50	2019-06-28	169.5	239.339	16.15	2.78192	257	509
242	2019	E-Hof07	Organic	100	2019-06-28	169.5	239.339	13.3	2.58776	235	455
243	2019	E-Hof04	Organic	15	2019-06-28	169.5	239.339	26.46	3.27563	309	516
244	2019	E-Hof02	Organic	15	2019-06-28	169.5	239.339	38.29	3.64519	289	481
245	2019	E-Hof01	Organic	0	2019-07-07	183.5	2.16263	48.89	3.88957	264	549
246	2019	E-Hof03	Organic	0	2019-07-07	183.5	2.16263	13.28	2.58626	243	455
247	2019	E-Hof06	Organic	110	2019-07-07	183.5	2.16263	11.72	2.4613	205	376
248	2019	E-Hof07	Organic	100	2019-07-07	183.5	2.16263	9.88	2.29051	163	292
249	2019	E-Hof08	Organic	80	2019-07-07	183.5	2.16263	9.32	2.23216	232	414
250	2019	E-Hof05	Organic	50	2019-07-07	183.5	2.16263	7.94	2.07191	245	394
251	2019	E-Hof02	Organic	15	2019-07-07	183.5	2.16263	17.03	2.83498	288	440
252	2019	E-Hof04	Organic	15	2019-07-07	183.5	2.16263	10.56	2.35707	397	606
253	2019	E-Hof07	Organic	100	2019-07-27	198	169.766	9.81	2.2834	258	530
254	2019	E-Hof06	Organic	110	2019-07-27	198	169.766	10.94	2.39243	254	486
255	2019	E-Hof03	Organic	0	2019-07-27	198	169.766	21.51	3.06852	371	673
256	2019	E-Hof08	Organic	80	2019-07-27	198	169.766	12.19	2.50062	283	510
257	2019	E-Hof04	Organic	15	2019-07-27	198	169.766	20.51	3.02091	319	539
258	2019	E-Hof05	Organic	50	2019-07-27	198	169.766	16.93	2.82909	321	536
259	2019	E-Hof02	Organic	15	2019-07-27	198	169.766	22.12	3.09648	354	573
260	2019	E-Hof01	Organic	0	2019-07-27	198	169.766	43.03	3.7619	440	649
261	2019	E-Hof02	Organic	15	2019-08-13	216.5	994.104	10.81	2.38047	211	460
262	2019	E-Hof03	Organic	0	2019-08-13	216.5	994.104	9.45	2.24601	296	633
263	2019	E-Hof07	Organic	100	2019-08-13	216.5	994.104	3.43	1.23256	186	394
264	2019	E-Hof01	Organic	0	2019-08-13	216.5	994.104	17.71	2.87413	260	550
265	2019	E-Hof05	Organic	50	2019-08-13	216.5	994.104	12.61	2.53449	247	453
266	2019	E-Hof08	Organic	80	2019-08-13	216.5	994.104	6.5	1.8718	206	361
267	2019	E-Hof06	Organic	110	2019-08-13	216.5	994.104	5.56	1.7156	207	359
268	2019	E-Hof04	Organic	15	2019-08-13	216.5	994.104	10.63	2.36368	339	559
269	2019	E-Hof01	Organic	0	2019-09-01	234.5	2453.16	15.45	2.73761	357	717
270	2019	E-Hof03	Organic	0	2019-09-01	234.5	2453.16	12.26	2.50634	327	627
271	2019	E-Hof04	Organic	15	2019-09-01	234.5	2453.16	10.16	2.31846	328	580
272	2019	E-Hof05	Organic	50	2019-09-01	234.5	2453.16	10.23	2.32532	285	494
273	2019	E-Hof02	Organic	15	2019-09-01	234.5	2453.16	10.95	2.39334	268	433
274	2019	E-Hof07	Organic	100	2019-09-01	234.5	2453.16	5.82	1.7613	223	337
275	2019	E-Hof08	Organic	80	2019-09-01	234.5	2453.16	5.89	1.77326	238	353
276	2019	E-Hof06	Organic	110	2019-09-01	234.5	2453.16	7.52	2.01757	234	331
277	2019	E-Hof05	Organic	50	2019-10-14	265.5	6484.99	9.76	2.27829	215	276
278	2019	E-Hof07	Organic	100	2019-10-14	265.5	6484.99	4.04	1.39624	203	256
279	2019	E-Hof04	Organic	15	2019-10-14	265.5	6484.99	8.77	2.17134	277	346
280	2019	E-Hof08	Organic	80	2019-10-14	265.5	6484.99	7.67	2.03732	288	347
281	2019	E-Hof06	Organic	110	2019-10-14	265.5	6484.99	5.59	1.72098	198	238
282	2019	E-Hof03	Organic	0	2019-10-14	265.5	6484.99	8.61	2.15292	249	290
283	2019	E-Hof01	Organic	0	2019-10-14	265.5	6484.99	20.31	3.01111	254	295
284	2019	E-Hof02	Organic	15	2019-10-14	265.5	6484.99	11.46	2.43886	261	302
285	2020	E-Hof06	Organic	110	2020-05-08	111	5471.65	3.46	1.24127	219	277
286	2020	E-Hof08	Organic	80	2020-05-08	111	5471.65	6.82	1.91986	232	287
287	2020	E-Hof05	Organic	50	2020-05-08	111	5471.65	3.59	1.27815	228	281
288	2020	E-Hof04	Organic	15	2020-05-08	111	5471.65	12.81	2.55023	312	384
289	2020	E-Hof07	Organic	100	2020-05-08	111	5471.65	3.01	1.10194	205	248
290	2020	E-Hof02	Organic	15	2020-05-08	111	5471.65	30.69	3.42394	422	501
291	2020	E-Hof03	Organic	0	2020-05-08	111	5471.65	15.96	2.77009	509	600
292	2020	E-Hof01	Organic	0	2020-05-08	111	5471.65	7.94	2.07191	457	533
293	2020	E-Hof08	Organic	80	2020-06-03	142	1846.47	6.54	1.87794	418	548
294	2020	E-Hof06	Organic	110	2020-06-03	142	1846.47	12.22	2.50307	356	455
295	2020	E-Hof04	Organic	15	2020-06-03	142	1846.47	15.04	2.71071	526	648
296	2020	E-Hof05	Organic	50	2020-06-03	142	1846.47	9.16	2.21485	455	559
297	2020	E-Hof07	Organic	100	2020-06-03	142	1846.47	7.37	1.99742	360	433
298	2020	E-Hof03	Organic	0	2020-06-03	142	1846.47	20.96	3.04262	617	741
299	2020	E-Hof02	Organic	15	2020-06-03	142	1846.47	33.2	3.50255	475	560
300	2020	E-Hof01	Organic	0	2020-06-03	142	1846.47	42.29	3.74455	390	431
301	2020	E-Hof06	Organic	110	2020-06-30	168.5	271.28	11.72	2.4613	450	764
302	2020	E-Hof05	Organic	50	2020-06-30	168.5	271.28	13.02	2.56649	422	713
303	2020	E-Hof07	Organic	100	2020-06-30	168.5	271.28	8.65	2.15756	400	642
304	2020	E-Hof08	Organic	80	2020-06-30	168.5	271.28	10.57	2.35802	437	663
305	2020	E-Hof04	Organic	15	2020-06-30	168.5	271.28	13.59	2.60933	547	722
306	2020	E-Hof03	Organic	0	2020-06-30	168.5	271.28	23.63	3.16252	632	765
307	2020	E-Hof02	Organic	15	2020-06-30	168.5	271.28	41.66	3.72954	468	535
308	2020	E-Hof01	Organic	0	2020-06-30	168.5	271.28	17.06	2.83674	535	610
309	2020	E-Hof04	Organic	15	2020-07-26	195	100.589	16.31	2.79178	455	634
310	2020	E-Hof05	Organic	50	2020-07-26	195	100.589	12.44	2.52092	321	428
311	2020	E-Hof03	Organic	0	2020-07-26	195	100.589	22.22	3.10099	457	568
312	2020	E-Hof02	Organic	15	2020-07-26	195	100.589	24.63	3.20397	428	530
313	2020	E-Hof08	Organic	80	2020-07-26	195	100.589	12.82	2.55101	294	362
314	2020	E-Hof06	Organic	110	2020-07-26	195	100.589	7.89	2.0656	310	376
315	2020	E-Hof07	Organic	100	2020-07-26	195	100.589	15.03	2.71005	192	227
316	2020	E-Hof01	Organic	0	2020-07-26	195	100.589	9.59	2.26072	402	465
317	2020	E-Hof04	Organic	15	2020-08-18	219.5	1192.28	14.01	2.63977	385	526
318	2020	E-Hof06	Organic	110	2020-08-18	219.5	1192.28	13.59	2.60933	321	421
319	2020	E-Hof07	Organic	100	2020-08-18	219.5	1192.28	6.83	1.92132	164	209
320	2020	E-Hof08	Organic	80	2020-08-18	219.5	1192.28	7.92	2.06939	316	395
321	2020	E-Hof02	Organic	15	2020-08-18	219.5	1192.28	10.72	2.37211	340	406
322	2020	E-Hof05	Organic	50	2020-08-18	219.5	1192.28	9.8	2.28238	345	411
323	2020	E-Hof03	Organic	0	2020-08-18	219.5	1192.28	17.1	2.83908	314	356
324	2020	E-Hof01	Organic	0	2020-08-18	219.5	1192.28	9.59	2.26072	192	216
325	2020	E-Hof02	Organic	15	2020-09-13	244	3484.47	10.1356	2.31605	289	347
326	2020	E-Hof03	Organic	0	2020-09-13	244	3484.47	13.7056	2.6178	384	461
327	2020	E-Hof05	Organic	50	2020-09-13	244	3484.47	7.23556	1.97901	241	285
328	2020	E-Hof06	Organic	110	2020-09-13	244	3484.47	6.96556	1.94098	217	250
329	2020	E-Hof01	Organic	0	2020-09-13	244	3484.47	5.98556	1.78935	224	257
330	2020	E-Hof08	Organic	80	2020-09-13	244	3484.47	5.90556	1.77589	211	241
331	2020	E-Hof07	Organic	100	2020-09-13	244	3484.47	5.80556	1.75882	101	113
332	2020	E-Hof04	Organic	15	2020-09-13	244	3484.47	11.3356	2.42794	213	235
333	2020	E-Hof07	Organic	100	2020-10-13	272	7574.12	0.925556	-0.0773611	210	253
334	2020	E-Hof02	Organic	15	2020-10-13	272	7574.12	3.71556	1.31253	215	259
335	2020	E-Hof03	Organic	0	2020-10-13	272	7574.12	7.86556	2.06249	360	430
336	2020	E-Hof04	Organic	15	2020-10-13	272	7574.12	4.31556	1.46223	277	326
337	2020	E-Hof08	Organic	80	2020-10-13	272	7574.12	2.29556	0.830975	253	296
338	2020	E-Hof06	Organic	110	2020-10-13	272	7574.12	5.59556	1.72197	210	242
339	2020	E-Hof01	Organic	0	2020-10-13	272	7574.12	1.74556	0.557073	307	352
340	2020	E-Hof05	Organic	50	2020-10-13	272	7574.12	3.92556	1.36751	161	183
